# Supplementary material for: Metabolomics in Primary Open Angle Glaucoma: A Systematic Review and Meta-Analysis
Source: Front Neurosci. 2022 May 12;16:835736. doi: 10.3389/fnins.2022.835736 (PMC9135181; doi:10.3389/fnins.2022.835736)
Supplement: Supplementary file 1 [file Table_1.XLSX]

## Sheet: AH
Myer 2020	HMDB	Buisset 2019	http://metap.helmholtz-muenchen.de/metap2/metabolites/Details/	Breda 2020 (only single metaoblites included)		Pan 2020		Tang 2021		Skrzypecki 2021		Cabrerizo 2017		Ghanem 2011		Ghanem 2011			Pulukool 2021
NMR		LCMS		NMR		Mass Spec		LCMS		Chromatography		LCMS		enzyme-linked immunosorbent assay		LC-MS			3-Hydroxykynurenine	HMDB0011631
Ascorbate (H-NMR)	HMDB0000044	Creatine	HMDB0000064	Alanine	HMDB0000161	Glucose-1-phosphate	HMDB0001586	Cyclic AMP	HMDB0000058	trimethylamine (TMA)	HMDB0000906	SM (d18:2/16:0)	HMDB0240638			Homocystine	HMDB0000742		Nicotinamide	HMDB0001406
4-Hydroxybenzoate (H-NMR)	HMDB0000500	Propionylcarnitine	HMDB0000824	Lysine, Leucine		Methylmalonic acid	HMDB0000202	2-Methylbenzoic acid	HMDB0002340			SM (d18:1/18:0)	HMDB0001348	nitrite	HMDB0002786	Hydroxyproline	HMDB0000725		Dimethyl Arginine	HMDB0001539
Threonine (H-NMR)	HMDB0000167	PC aa C34:1	HMDB0008100	N-acetylglutamate	HMDB0001138	Spermidine	HMDB0001257	3'-Sialyllactose	HMDB0000825			SM (36:2)	HMDB0012101						5-oxo-proline	HMDB0000267
Myo-Inositol (H-NMR)	HMDB0000211	Glutamine	HMDB0000641	Acetate	HMDB0000042	N-cyclohexylformamide 1	HMDB0031314	Lysopc 18:0	HMDB0010384			SM (42:3)							DL-pipecolic acid	HMDB0000070
Glycine (H-NMR)	HMDB0000123	Acetylcarnitine	HMDB0000201	Glutamine and Glutamate		Sorbitol	HMDB0000247	Dulcitol	HMDB0000107			SM (d18:2/22:0)	HMDB0240633						Adenine	HMDB0000034
Cysteine (H-NMR)	HMDB0000574	Taurine	HMDB0000251	valine, beta-hydroxybutyrate		Biotin	HMDB0000030	Lysopc 15:0	HMDB0010381			CE (16:0)	HMDB0000885						Glutamic acid	HMDB0000148
Acetate (H-NMR)	HMDB0000042	PC aa C36:2	HMDB0008135	Glutamate, succinate		Pelargic acid	HMDB0000847	Hypoxanthine	HMDB0000157			SM (38:1)	HMDB0012102						2-Aminobutyraldehyde
Isopropanol (H-NMR)	HMDB0000863	PC aa C36:4	HMDB0008138	Glutamine, alpha-ketoglutarate		2-mercatoethnesulfonic acid	HMDB0003745	Uric Acid	HMDB0000289			PC (18:0/18:2)	HMDB0008039						N,N Dimethyl Glycine	HMDB0000092
Propylene glycol (H-NMR)	HMDB0001881	PC aa C38:4	HMDB0008431	citrate	HMDB0000094	Galactose	HMDB0000143	Phenyllactate	HMDB0000779			CE (18:2)	HMDB0000610						Methylglutaric acid	HMDB0000752
2-Hydroxy-butyrate (H-NMR)	HMDB0000008	SM C18:1	HMDB0012101	Lysine, creatine, phosphocreatine, creatinine, alpha-ketoglutarate, glucose, taurine, betaine		Mannose	HMDB0000169	Xanthosine	HMDB0000299			PC (O-24:1/20:4)							Lactic acid	HMDB0000190
Arginine (H-NMR)	HMDB0000517	Carnitine	HMDB0000062	Glucose and Ha of amino acides		D-erythronolactone	HMDB0000349	Lysopc 16:0	HMDB0010382			ChoE (18:1)	HMDB0000918						Methyl Malonate	HMDB0000202
Lysine (H-NMR)	HMDB0000182	PC aa C32:1	HMDB0008001	Beta-hydroxybutyrate	HMDB0000011	Dehydroascorbic Acid	HMDB0001264	Lysopc 18:3	HMDB0010387			SM (d18:2/20:0)	HMDB0240632						Lysine	HMDB0000182
Creatine (H-NMR)	HMDB0000064	PC aa C34:2	HMDB0008133	Lactate	HMDB0000190	Ribitol	HMDB0000508	Hydroxyphenyllactic acid	HMDB0000755			SM (d18:1/16:0)	HMDB0010169						N-acetylalanine	HMDB0000766
Choline (H-NMR)	HMDB0000097	Trans-4-OH-Proline	HMDB0000725			D-Talose		Lysopa 16:0	HMDB0007853			ChoE (20:4)	HMDB0006726						Hypoxanthine	HMDB0000157
4-aminobutanoate (IROA)	HMDB0000112	Isoleucine	HMDB0000172					Lysopc 16:1	HMDB0010383			ChoE (20:3)	HMDB0010373						Isobutyryl Carnitine	HMDB0000736
Phenylalanine (IROA)	HMDB0000159	PC aa C30:2	HMDB0007903					Barituric acid	HMDB0041833			PC (40:1)							Alanine	HMDB0000161
Lysine (IROA)	HMDB0000182	Alanine	HMDB0000161					L-3-Phenyllactic Acid	HMDB0000748			PC (O-38:4)							Phe-Glu	HMDB0028994
Threonine (IROA)	HMDB0000167	Acetylornithine	HMDB0003357					PAF C-16	HMDB0062195										Serine	HMDB0000187
Glutamine (IROA)	HMDB0000641	Butyrylcarnitine	HMDB0002013					N6-Syccinyl Adenosine	HMDB0000912										N-acetylputrescine	HMDB0002064
Anthranilate (IROA)	HMDB0001123	Lyso PC a C28:1	HMDB0029221					Hexadecanamide	HMDB0012273										Glutamine	HMDB0000641
		Leucine	HMDB0000687					Lysopc 18:1	HMDB0010385
		Glycine	HMDB0000123					D-Sorbitol	HMDB0000247

## Sheet: summary of AH
aqueous humor
Ascorbate (H-NMR)	HMDB0000044
4-Hydroxybenzoate (H-NMR)	HMDB0000500
Threonine (H-NMR)	HMDB0000167
Myo-Inositol (H-NMR)	HMDB0000211
Glycine (H-NMR)	HMDB0000123
Cysteine (H-NMR)	HMDB0000574
Acetate (H-NMR)	HMDB0000042
Isopropanol (H-NMR)	HMDB0000863
Propylene glycol (H-NMR)	HMDB0001881
2-Hydroxy-butyrate (H-NMR)	HMDB0000008
Arginine (H-NMR)	HMDB0000517
Lysine (H-NMR)	HMDB0000182
Creatine (H-NMR)	HMDB0000064
Choline (H-NMR)	HMDB0000097
4-aminobutanoate (IROA)	HMDB0000112
Phenylalanine (IROA)	HMDB0000159
Lysine (IROA)	HMDB0000182
Threonine (IROA)	HMDB0000167
Glutamine (IROA)	HMDB0000641
Anthranilate (IROA)	HMDB0001123
Creatine	HMDB0000064
Propionylcarnitine	HMDB0000824
PC aa C34:1	HMDB0008100
Glutamine	HMDB0000641
Acetylcarnitine	HMDB0000201
Taurine	HMDB0000251
PC aa C36:2	HMDB0008135
PC aa C36:4	HMDB0008138
PC aa C38:4	HMDB0008431
SM C18:1	HMDB0012101
Carnitine	HMDB0000062
PC aa C32:1	HMDB0008001
PC aa C34:2	HMDB0008133
Trans-4-OH-Proline	HMDB0000725
Isoleucine	HMDB0000172
PC aa C30:2	HMDB0007903
Alanine	HMDB0000161
Acetylornithine	HMDB0003357
Butyrylcarnitine	HMDB0002013
Lyso PC a C28:1	HMDB0029221
Leucine	HMDB0000687
Glycine	HMDB0000123
Alanine	HMDB0000161
Lysine, Leucine
N-acetylglutamate	HMDB0001138
Acetate	HMDB0000042
Glutamine and Glutamate
valine, beta-hydroxybutyrate
Glutamate, succinate
Glutamine, alpha-ketoglutarate
citrate	HMDB0000094
Lysine, creatine, phosphocreatine, creatinine, alpha-ketoglutarate, glucose, taurine, betaine
Glucose and Ha of amino acides
Beta-hydroxybutyrate	HMDB0000011
Lactate	HMDB0000190
Glucose-1-phosphate	HMDB0001586
Methylmalonic acid	HMDB0000202
Spermidine	HMDB0001257
N-cyclohexylformamide 1	HMDB0031314
Sorbitol	HMDB0000247
Biotin	HMDB0000030
Pelargic acid	HMDB0000847
2-mercatoethnesulfonic acid	HMDB0003745
Galactose	HMDB0000143
Mannose	HMDB0000169
D-erythronolactone	HMDB0000349
Dehydroascorbic Acid	HMDB0001264
Ribitol	HMDB0000508
D-Talose
Cyclic AMP	HMDB0000058
2-Methylbenzoic acid	HMDB0002340
3'-Sialyllactose	HMDB0000825
Lysopc 18:0	HMDB0010384
Dulcitol	HMDB0000107
Lysopc 15:0	HMDB0010381
Hypoxanthine	HMDB0000157
Uric Acid	HMDB0000289
Phenyllactate	HMDB0000779
Xanthosine	HMDB0000299
Lysopc 16:0	HMDB0010382
Lysopc 18:3	HMDB0010387
Hydroxyphenyllactic acid	HMDB0000755
Lysopa 16:0	HMDB0007853
Lysopc 16:1	HMDB0010383
Barituric acid	HMDB0041833
L-3-Phenyllactic Acid	HMDB0000748
PAF C-16	HMDB0062195
N6-Syccinyl Adenosine	HMDB0000912
Hexadecanamide	HMDB0012273
Lysopc 18:1	HMDB0010385
D-Sorbitol	HMDB0000247
trimethylamine (TMA)	HMDB0000906
SM (d18:2/16:0)	HMDB0240638
SM (d18:1/18:0)	HMDB0001348
SM (36:2)	HMDB0012101
SM (42:3)
SM (d18:2/22:0)	HMDB0240633
CE (16:0)	HMDB0000885
SM (38:1)	HMDB0012102
PC (18:0/18:2)	HMDB0008039
CE (18:2)	HMDB0000610
PC (O-24:1/20:4)
ChoE (18:1)	HMDB0000918
SM (d18:2/20:0)	HMDB0240632
SM (d18:1/16:0)	HMDB0010169
ChoE (20:4)	HMDB0006726
ChoE (20:3)	HMDB0010373
PC (40:1)
PC (O-38:4)
nitrite	HMDB0002786
Homocystine	HMDB0000742
Hydroxyproline	HMDB0000725
3-Hydroxykynurenine	HMDB0011631
Nicotinamide	HMDB0001406
Dimethyl Arginine	HMDB0001539
5-oxo-proline	HMDB0000267
DL-pipecolic acid	HMDB0000070
Adenine	HMDB0000034
Glutamic acid	HMDB0000148
2-Aminobutyraldehyde
N,N Dimethyl Glycine	HMDB0000092
Methylglutaric acid	HMDB0000752
Lactic acid	HMDB0000190
Methyl Malonate	HMDB0000202
Lysine	HMDB0000182
N-acetylalanine	HMDB0000766
Hypoxanthine	HMDB0000157
Isobutyryl Carnitine	HMDB0000736
Alanine	HMDB0000161
Phe-Glu	HMDB0028994
Serine	HMDB0000187
N-acetylputrescine	HMDB0002064
Glutamine	HMDB0000641
