# Supplementary material for: Metabolomics in Primary Open Angle Glaucoma: A Systematic Review and Meta-Analysis
Source: Front Neurosci. 2022 May 12;16:835736. doi: 10.3389/fnins.2022.835736 (PMC9135181; doi:10.3389/fnins.2022.835736)
Supplement: Supplementary file 2 [file Table_2.XLSX]

## Sheet: plasma
Burgess 2015		Nzoughet 2020		Nzoughet 2019		Leruez 2018		Tang 2021		Ghanem 2011		Gong 2020		Umeno 2019		Javadiyan 2012
LCMS		LCMS		LCMS		LCMS		LCMS		LC-MS		GC-MS		LC-MS		LC-MS
Palmitoylcarnitine	HMDB0000222	Nicotinamide	HMDB0001406	Nicotinamide	HMDB0001406	Spermine	HMDB0001256	3-(4-Hydroxyphenyl)-Propionic Acid	HMDB0002199	Homocystine	HMDB0000742	Glycine	HMDB0000123	9-(Z,E)-HODE		ADMA	HMDB0001539
Monoglyceride (22:5); triglyceride (12:0/18:4/22:6), cholane tetrol		Arginine	HMDB0000517			Octadecadienyl-carnitine, C18:2	HMDB0006469	N-lactoyl-phenylalanine	HMDB0062175	Hydroxyproline	HMDB0000725	Gly-l-pro	HMDB0000721	12-(Z,E)-HODE		SDMA	HMDB0003334
C17 sphinganine	HMDB0000269	Glyceraldehyde	HMDB0001051			Methionine sulfoxide	HMDB0002005	9-Hpode	HMDB0062434			Citric acid	HMDB0000094	13-(Z,E)-HODE
Probable 13C form of 288.280		N-acetyl-L-leucine	HMDB0011756			Tyrosine	HMDB0000158	D-Mannitol	HMDB0000765			Aspartyl-L-proline	HMDB0002335	13-(E,E)-HODE
Probable 13C2 form of 288.280		Galactose	HMDB0000143			Spermidine	HMDB0001257	Inosine	HMDB0000195			DL-Lysine	HMDB0142894	5-HETE	HMDB0011134
Possible 288.2884 plus 2(-CH2-), C19 sphinganine		Hypoxanthine	HMDB0000157			Oxtadecenoyl-carnitine, C18:1	HMDB0005065	Hypoxanthine	HMDB0000157			L-γ-Glutamyl-L-alanine	HMDB0006248	12-HETE	HMDB0006111
Probable 13C form of 316.3200		1-methyl-6,7-dihydroxy-1,2,3,4-tetrahydroisoquinoline *	HMDB0005199			Methionine	HMDB0000696	Guanidinoethyl Sulfonate	HMDB0003584			MHPG	HMDB0001490	15-HETE	HMDB0003876
C17 sphingosine; heptadecanedione		Glyoxylic acid	HMDB0000119			Propionyl-carnitine, C3	HMDB0000824	Hypoxanthine-9-beta-D-Arabinofuranoside	HMDB0003040			17-Hydroxypregnenolone sulfate	HMDB0000416
Pentadecanone	HMDB0031081	Arabinose	HMDB0000646			Hexose		P-Aminobenzoate	HMDB0001392			Hypoxanthine	HMDB0000157
Heptadecanone	HMDB0031040	Xanthine	HMDB0000292			PC aa 34:2	HMDB0008133	Hydroxyacetone	HMDB0006961			3a,7a-Dihydroxycholanoic acid	HMDB0000384
Heptadecanediol	HMDB0040983	3-hydroxybenzaldehyde	HMDB0011718			PC aa 36:4	HMDB0008138	2-Aminoadipic Acid	HMDB0000510
Hydroxytetradecanedioic acid	HMDB0000394	Tyrosine	HMDB0000158			PC aa 34:4	HMDB0008426
FluorohydroxyD3; (triterpene); DG(24:0/22:6)		Indole-3-acetate	HMDB0000197			PC ae 40:1	HMDB0008784
No match		Urocanate	HMDB0000301
HODE-cholesteryl ester		Uracil	HMDB0000300
Hydroxyergocalciferol; DG(24:0/22:6)		N-acetylputrescine	HMDB0002064
Diapo-zeta-carotene (terpene)		3-hydroxyphenylacetate	HMDB0000440
Dihydroergocalciferol; cholestanediol		Glycolate	HMDB0000115
Azacholecalciferol; decaprenol (terpene)		Rac-glycerol 1-myristate	HMDB0011530
Ergostanol	HMDB0000534	Methionine	HMDB0000696
No match		Alpha-aminoadipate	HMDB0000510
Heptadecylbenzenediol	HMDB0038530	Cystathionine	HMDB0000099
HODE-methyl ester; monoglyceride		Cortisone	HMDB0002802
Ergosterol	HMDB0000878	Uridine	HMDB0000296
Multiple vitamin D analogs; TG (12:0/16:0/20:5)		cis-4-hydroxy-d-proline	HMDB0060460
Probable 13C form of 421.3158		4-hydroxy-1-proline	HMDB0000725
C19 sphingosine 1-phosphate	HMDB0000277	Cystine	HMDB0000192
Probable 13C form of 376.2584		1-oleoyl-rac-glycerol	HMDB0011567
MG(24:1); TG (18:0/18:0/20:0)
Complex glycosphingolipid

## Sheet: summary of plasma
plasma
Palmitoylcarnitine	HMDB0000222
Monoglyceride (22:5); triglyceride (12:0/18:4/22:6), cholane tetrol
C17 sphinganine	HMDB0000269
Probable 13C form of 288.280
Probable 13C2 form of 288.280
Possible 288.2884 plus 2(-CH2-), C19 sphinganine
Probable 13C form of 316.3200
C17 sphingosine; heptadecanedione
Pentadecanone	HMDB0031081
Heptadecanone	HMDB0031040
Heptadecanediol	HMDB0040983
Hydroxytetradecanedioic acid	HMDB0000394
FluorohydroxyD3; (triterpene); DG(24:0/22:6)
No match
HODE-cholesteryl ester
Hydroxyergocalciferol; DG(24:0/22:6)
Diapo-zeta-carotene (terpene)
Dihydroergocalciferol; cholestanediol
Azacholecalciferol; decaprenol (terpene)
Ergostanol	HMDB0000534
No match
Heptadecylbenzenediol	HMDB0038530
HODE-methyl ester; monoglyceride
Ergosterol	HMDB0000878
Multiple vitamin D analogs; TG (12:0/16:0/20:5)
Probable 13C form of 421.3158
C19 sphingosine 1-phosphate	HMDB0000277
Probable 13C form of 376.2584
MG(24:1); TG (18:0/18:0/20:0)
Complex glycosphingolipid
Nicotinamide	HMDB0001406
Arginine	HMDB0000517
Glyceraldehyde	HMDB0001051
N-acetyl-L-leucine	HMDB0011756
Galactose	HMDB0000143
Hypoxanthine	HMDB0000157
1-methyl-6,7-dihydroxy-1,2,3,4-tetrahydroisoquinoline *	HMDB0005199
Glyoxylic acid	HMDB0000119
Arabinose	HMDB0000646
Xanthine	HMDB0000292
3-hydroxybenzaldehyde
Tyrosine	HMDB0000158
Indole-3-acetate	HMDB0000197
Urocanate	HMDB0000301
Uracil	HMDB0000300
N-acetylputrescine	HMDB0002064
3-hydroxyphenylacetate	HMDB0000440
Glycolate	HMDB0000115
Rac-glycerol 1-myristate	HMDB0011530
Methionine	HMDB0000696
Alpha-aminoadipate	HMDB0000510
Cystathionine	HMDB0000099
Cortisone	HMDB0002802
Uridine	HMDB0000296
cis-4-hydroxy-d-proline	HMDB0060460
4-hydroxy-1-proline	HMDB0000725
Cystine	HMDB0000192
1-oleoyl-rac-glycerol	HMDB0011567
Spermine	HMDB0001256
Octadecadienyl-carnitine, C18:2	HMDB0006469
Methionine sulfoxide	HMDB0002005
Tyrosine	HMDB0000158
Spermidine	HMDB0001257
Oxtadecenoyl-carnitine, C18:1	HMDB0005065
Methionine	HMDB0000696
Propionyl-carnitine, C3	HMDB0000824
Hexose
PC aa 34:2	HMDB0008133
PC aa 36:4	HMDB0008138
PC aa 34:4	HMDB0008426
PC ae 40:1	HMDB0008784
3-(4-Hydroxyphenyl)-Propionic Acid	HMDB0002199
N-lactoyl-phenylalanine	HMDB0062175
9-Hpode	HMDB0062434
D-Mannitol	HMDB0000765
Inosine	HMDB0000195
Hypoxanthine	HMDB0000157
Guanidinoethyl Sulfonate	HMDB0003584
Hypoxanthine-9-beta-D-Arabinofuranoside	HMDB0003040
P-Aminobenzoate	HMDB0001392
Hydroxyacetone	HMDB0006961
2-Aminoadipic Acid	HMDB0000510
Glycine	HMDB0000123
Gly-l-pro	HMDB0000721
Citric acid	HMDB0000094
Aspartyl-L-proline	HMDB0002335
DL-Lysine	HMDB0142894
L-γ-Glutamyl-L-alanine	HMDB0006248
MHPG	HMDB0001490
17-Hydroxypregnenolone sulfate	HMDB0000416
Hypoxanthine	HMDB0000157
3a,7a-Dihydroxycholanoic acid	HMDB0000384
9-(Z,E)-HODE
12-(Z,E)-HODE
13-(Z,E)-HODE
13-(E,E)-HODE
5-HETE	HMDB0011134
12-HETE	HMDB0006111
15-HETE	HMDB0003876
ADMA	HMDB0001539
SDMA	HMDB0003334
